# Supplementary material for: The Covalent Linking of Organophosphorus Heterocycles to Date Palm Wood-Derived Lignin: Hunting for New Materials with Flame-Retardant Potential
Source: Molecules. 2023 Dec 1;28(23):7885. doi: 10.3390/molecules28237885 (PMC10707890; doi:10.3390/molecules28237885)
Supplement: Supplementary file 1 [file molecules-28-07885-s001.zip]

Archive with 1 entries (1 files):
- molecules-2688741-supplementary.pdf
